# Supplementary material for: A universal growth limit for circular lichens
Source: J R Soc Interface. 2018 Jun 6;15(143):20180063. doi: 10.1098/rsif.2018.0063 (PMC6030627; doi:10.1098/rsif.2018.0063)
Supplement: Data collected in this study and used for analysis (Figure 2A and inset) [file rsif20180063supp1.xlsx]

## Sheet: Sheet1
Supplementary data for "A Universal Growth Limit for Circular Lichens", A. Seminara, J. Fritz, M.P. Brenner, A. Pringle, J Roy Soc Int (2018)
Data taken from individuals growing on the French tombstone of North Cemetery, Petersham, Mass., USA
Original ID #	Individual	Area 2005 (cm^2)	Area 2006 (cm^2)	Area 2007 (cm^2)	Area 2008 (cm^2)	Area 2009 (cm^2)	Area 2010 (cm^2)	Area 2011 (cm^2)
1	1	0.222513	0.378158	0.559059	1.13183	2.09152	3.24179	5.65793
2	2	0.0752772	0.113385	0.186191	0.471776	0.943834	1.66556	3.03411
5	3	0.169833	0.435303	0.653094	1.26568	2.39031	3.80058	6.84238
5.5	4	0.0129934	0.0423243	0.0585369	0.124173	0.385301	0.745993	1.64169
5.7	5	0.0141233	0.0316002	0.0216468	0.0435721	0.103772	0.191088	0.218487
6	6	11.3838	14.2412	17.523	21.2305	27.9048	33.1849	43.1741
7	7	1.60582	1.91822	2.60214	3.46683	4.68973	6.45004	8.99972
8	8	0.420477	0.561008	0.840955	1.36652	2.5529	3.86936	6.14999
8.4	9	0.00953322	0.0206724	0.0512981	0.107827	0.2674	0.461691	1.03743
9	10	0.373632	0.765783	1.20749	2.17323	3.89915	5.64353	8.41155
10	11	0.312266	0.445813	0.757917	1.46099	2.28417	3.36269	5.41544
11	12	0.60829	0.924967	1.33828	2.24807	3.6456	5.25478	7.74627
12	13	1.27505	1.57173	2.23693	3.18786	4.81821	5.78187	7.18028
13	14	12.1784	15.0342	18.1874	22.1112	31.3274	34.1164	42.4375
14	15	0.0386272	0.0692559	0.091042	0.226422	0.397411	0.554975	0.809265
21.5	16	5.30266	8.84861	9.56219	10.8591	16.2096	15.9114	19.7694
22	17	0.0440647	0.0911116	0.134962	0.272569	0.617901	0.645011	1.27865
24	18	0.212697	0.336674	0.396603	0.665344	1.24499	1.96109	3.48175
25	19	1.11405	1.45848	1.64293	2.278	3.14038	4.62545	7.08206
26	20	0.681873	0.784228	1.06612	1.6414	1.49722	3.35386	5.50519
27	21	0.0624956	0.189044	0.223568	0.364237	0.929357	1.50208	2.54212
28	22	0.994563	1.51201	1.65692	2.45089	3.41425	4.30528	5.86046
29	23	0.0859403	0.153546	0.127932	0.370641	0.373817	0.532166	0.6025
30	24	0.106207	0.254472	0.29004	0.619475	1.23531	2.08848	3.97599
31	25	0.537462	1.0481	1.19475	2.21069	3.62778	5.05423	7.33225
32	26	0.142222	0.213058	0.303821	0.535742	1.14839	1.6037	3.07584
40	27	0.507521	0.707037	1.10308	1.83288	3.01336	3.62128	5.77593
42	28	0.908622	1.3176	1.34468	2.00306	2.9668	4.34009	6.00579
43	29	1.11306	1.61808	2.11861	3.26756	5.24401	6.51232	8.10148
44	30	0.192006	0.365769	0.612863	1.31127	2.77227	3.70842	6.31756
47	31		0.00663795	0.0109456	0.0173717	0.0344516	0.0980157	0.286844
48	32		0.0132053	0.0228797	0.0439235	0.0400195	0.067015	0.0981569
52	33		0.00762658	0.0180072	0.0268343	0.0352171	0.083045	0.182191
53	34		0.0163124	0.0336841	0.0413813	0.108018	0.206694	0.406468
57	35		0.00487254	0.011793	0.0206906	0.0638224	0.142857	0.270955
74	36			0.0114847	0.011793	0.029162	0.0414519	0.116235
77	37				0.312619	0.665089	1.07118	2.10465
78	38			0.0213684	0.0174423	0.0506682	0.056352	0.0864346
79	39			0.0149649	0.0958972	0.261345	0.410564	1.04894
80	40			0.0279808	0.0787374	0.174415	0.435845	0.728127
82	41				0.0117223	0.0137806	0.0249276	0.031848
83	42				0.00875644	0.013015	0.045477	0.0610126
85	43				0.00790905	0.00925668	0.0417343	0.0740767
86	44				0.013064	0.0246381	0.074571	0.211849
87	45				0.0072735	0.0198357	0.0672975	0.155568
88	46				0.0622837	0.159869	0.354	0.842878
90	47				0.153097	0.287096	0.468611	0.678059
92	48					0.0164254	0.0519031	0.123296
93	49					0.00675111	0.00706165	0.0101688
96	50					0.0464226	0.108608	0.236
99	51					0.171075	0.24052	0.543818
100	52					0.047397	0.119695	0.299908
101	53					0.0596464	0.138408	0.412683
